# Supplementary material for: Polphylipoprotein-induced autophagy mechanism with high performance in photodynamic therapy
Source: Commun Biol. 2023 Nov 28;6:1212. doi: 10.1038/s42003-023-05598-0 (PMC10684771; doi:10.1038/s42003-023-05598-0)
Supplement: Supplementary file 3 — Supplementary Data 1 [file 42003_2023_5598_MOESM3_ESM.xlsx]

## Sheet: Sheet1
Ratio of PLP taken into cells to the dose for RGK1 and RGM1 determined by the fluorescence intensity of PLP.
RGK1	RGM1
3.29902	3.34524
4.01006	3.17128
3.12134	5.27423
2.53593	3.7117
4.76221	3.99876
2.39884	1.78448
3.68418	3.05606
3.77222	3.12258
3.10405	1.93163
5.28534	2.55692
3.57038	2.6402
3.06453	2.44859
3.09964	2.14494
3.18416	2.92127
3.41264	2.47206
4.64205	2.76547
4.24789	3.04583
3.65842	2.59274
4.44268	2.64532
3.93789	1.09373
2.93997	2.49164
3.07441	2.32579
3.37259	1.79507
4.46156	2.35526
