# Supplementary material for: Polphylipoprotein-induced autophagy mechanism with high performance in photodynamic therapy
Source: Commun Biol. 2023 Nov 28;6:1212. doi: 10.1038/s42003-023-05598-0 (PMC10684771; doi:10.1038/s42003-023-05598-0)
Supplement: Supplementary file 5 — Supplementary Data 3 [file 42003_2023_5598_MOESM5_ESM.xlsx]

## Sheet: Sheet1
Ratios of pAMPK to AMPK estimated from the western blot images for RGK1 and RGM 1.
RGK1	RGM1
0.429372	0.241167
0.915128	0.67432
0.529872	0.421313
0.446786	0.188454
0.697294	0.314352
2.96252	0.565437
1.32699	1.5848
0.828205	0.523367
0.60372	0.328204
0.946192	0.316301
0.936627	0.213063
0.853019	0.350188
1.39963	0.405168
1.12465	0.545763
